# Supplementary material for: Synthesis of LiDAR-Detectable True Black Core/Shell Nanomaterial and Its Practical Use in LiDAR Applications
Source: Nanomaterials (Basel). 2022 Oct 20;12(20):3689. doi: 10.3390/nano12203689 (PMC9610704; doi:10.3390/nano12203689)
Supplement: Supplementary file 1 [file nanomaterials-12-03689-s001.zip]

Archive with 1 entries (1 files):
- nanomaterials-1895036-supplementary.pdf
